# Supplementary material for: Reliable and robust method for abdominal muscle mass quantification using CT/MRI: An explorative study in healthy subjects
Source: PLoS One. 2019 Sep 19;14(9):e0222042. doi: 10.1371/journal.pone.0222042 (PMC6752777; doi:10.1371/journal.pone.0222042)
Supplement: S1 File — (XLSX) [file pone.0222042.s004.xlsx]

## Sheet: CT_Level
Study_ID	Level	CT_SFA_R1	CT_VFA_R1	CT_TAMA_R1	CT_R-psoas_R1	CT_L-psoas_R1	CT_Total_psoas
1	L2 Mid-level	90.14	39.81	83.18	3.03	2.92	5.95
1	L2 Inf endplate level	107	40.3	91.46	3.45	3.96	7.41
1	L3 Mid-level	127.51	44.53	95.58	5.19	5.2	10.39
1	L3 Inf endplate level	142.55	41	105.4	5.41	6.59	12
1	L4 Mid-level	169.5	33.94	105.83	6.96	8.01	14.97
1	L4 Inf endplate level	198.63	32.93	111.81	8.61	9.2	17.81
2	L2 Mid-level	56.39	98.18	159	10.49	11.28	21.77
2	L2 Inf endplate level	70.95	103.85	168.55	9.15	8.91	18.06
2	L3 Mid-level	94.4	82.4	179.02	12.92	12.5	25.42
2	L3 Inf endplate level	108.23	60.09	193.24	13.22	13.89	27.11
2	L4 Mid-level	133.4	50.48	180.91	18.26	18.28	36.54
2	L4 Inf endplate level	130.86	48.2	166.93	19.51	18.83	38.34
3	L2 Mid-level	52.46	13.95	75.04	2.97	3.81	6.78
3	L2 Inf endplate level	64.7	18.72	78.4	3.97	4.68	8.65
3	L3 Mid-level	76.51	20.57	87.96	4.98	5.06	10.04
3	L3 Inf endplate level	89.75	22.8	91.41	5.21	5.09	10.3
3	L4 Mid-level	101.64	20.91	93.32	6.26	7.54	13.8
3	L4 Inf endplate level	94.94	26.03	92.1759	7.19	7.81	15
4	L2 Mid-level	NA	49.4718	115.446	5.18184	5.79854	10.9804
4	L2 Inf endplate level	45.55	50.4	123.76	5.97	6.93	12.9
4	L3 Mid-level	55.61	58.97	146.44	8.92	10.01	18.93
4	L3 Inf endplate level	62.26	57.7	154.33	11.04	12.48	23.52
4	L4 Mid-level	72.95	52.45	143.22	15.01	1.534	16.544
4	L4 Inf endplate level	67.88	50.77	136.99	15.97	16.34	32.31
5	L2 Mid-level	100.848	96.1439	156.214	14.2797	12.518	26.7977
5	L2 Inf endplate level	117.093	109.838	169.508	15.324	15.9142	31.2382
5	L3 Mid-level	136.776	93.8418	178.162	13.0629	11.3466	24.4094
5	L3 Inf endplate level	147.619	79.6167	173.499	14.2343	13.5668	27.8011
5	L4 Mid-level	180.664	68.0204	148.936	17.8394	16.5317	34.3712
5	L4 Inf endplate level	176.292	74.772	134.792	16.2457	16.4092	32.6549
6	L2 Mid-level	81.44	46.7	140.55	8.66	8.51	17.17
6	L2 Inf endplate level	97.88	41.56	138.59	11.9	11.43	23.33
6	L3 Mid-level	112.09	34.9184	152.186	10.4365	11.5066	21.9432
6	L3 Inf endplate level	132.59	37.11	168.41	14.27	13.09	27.36
6	L4 Mid-level	143.9	35.45	162.89	14.28	14.73	29.01
6	L4 Inf endplate level	135.91	46	159.12	16.15	17.07	33.22
7	L2 Mid-level	201.2	25.083	139.47	6.53	6.5	13.03
7	L2 Inf endplate level	230.58	22.436	154.01	6.16	11.16	17.32
7	L3 Mid-level	262.66	19.364	172.92	9.95	12.67	22.62
7	L3 Inf endplate level	288.47	16.365	178.22	15.32	14.17	29.49
7	L4 Mid-level	314.72	13.024	172.3	16.76	16.86	33.62
7	L4 Inf endplate level	333.74	11.689	170.67	18.96	19.09	38.05
8	L2 Mid-level	8.44	21.25	122.34	8.58	8.36	16.94
8	L2 Inf endplate level	12.82	20.36	129.48	8.17	8.06	16.23
8	L3 Mid-level	16.03	16.58	147.39	10.81	12.05	22.86
8	L3 Inf endplate level	20.11	12.28	155.62	11.85	12.33	24.18
8	L4 Mid-level	24.18	11.05	143.49	13.82	13.59	27.41
8	L4 Inf endplate level	25.27	14.34	142.68	14.43	12.86	27.29
9	L2 Mid-level	91.74	18.92	115.7	7.66	7.87	15.53
9	L2 Inf endplate level	101.76	21.87	120.98	5.65	6.34	11.99
9	L3 Mid-level	119.07	32.62	128.48	9.88	9.87	19.75
9	L3 Inf endplate level	135.2	31.37	140.67	11.97	10.55	22.52
9	L4 Mid-level	146.28	30.99	136.98	14.58	14.78	29.36
9	L4 Inf endplate level	148.62	31.16	137.66	15.74	15.67	31.41
10	L2 Mid-level	59.06	17.34	78.37	1.88	2.49	4.37
10	L2 Inf endplate level	68.84	13.97	87.54	3.76	3.75	7.51
10	L3 Mid-level	82.7	21.98	95.63	4.52	4.72	9.24
10	L3 Inf endplate level	89.8	22.27	107.42	5.68	5.96	11.64
10	L4 Mid-level	107.31	26.48	103.54	7.11	7.14	14.25
10	L4 Inf endplate level	121.3	27.16	111.81	7.69	8.52	16.21
11	L2 Mid-level	59.36	67.39	132.96	1.04	1.85	2.89
11	L2 Inf endplate level	70.31	78.69	149.94	3.81	3.71	7.52
11	L3 Mid-level	94.02	92.17	148.44	6.52	7.04	13.56
11	L3 Inf endplate level	113.23	87.76	162.23	8.36	8.45	16.81
11	L4 Mid-level	136.34	71.24	174.75	11.92	11.72	23.64
11	L4 Inf endplate level	153.16	60.19	177.86	13.73	13.19	26.92
12	L2 Mid-level	139.56	49.93	109.82	5.28	4.51	9.79
12	L2 Inf endplate level	149.14	48.64	118.03	6.07	5.86	11.93
12	L3 Mid-level	191.33	36.46	138.31	6.99	8.65	15.64
12	L3 Inf endplate level	207.65	29.59	148.42	8.02	10.47	18.49
12	L4 Mid-level	244.39	25.03	147.67	13.84	12.68	26.52
12	L4 Inf endplate level	255.36	27.93	152.69	15.11	13.89	29
13	L2 Mid-level	78.8247	152.498	130.701	5.49261	5.04767	10.5403
13	L2 Inf endplate level	94.6747	139.501	143.945	6.78296	5.24542	12.0284
13	L3 Mid-level	128.476	145.502	152.829	7.65308	11.4549	19.108
13	L3 Inf endplate level	159.429	131.442	165.288	8.58252	9.59601	18.1785
13	L4 Mid-level	179.847	106.382	164.749	11.0149	11.3709	22.3857
13	L4 Inf endplate level	197.734	87.9955	166.375	12.8342	13.5214	26.3557
14	L2 Mid-level	174.12	126.625	191.529	8.76025	10.056	18.8163
14	L2 Inf endplate level	193.672	113.761	214.15	20.1508	20.101	40.2517
14	L3 Mid-level	225.408	95.9419	234.052	17.0609	18.6501	35.711
14	L3 Inf endplate level	259.563	85.0553	233.786	20.4554	19.0267	39.482
14	L4 Mid-level	305.861	75.1155	214.837	20.8319	19.7798	40.6117
14	L4 Inf endplate level	316.155	66.2833	214.117	20.6935	21.9117	42.6052
15	L2 Mid-level	129.636	18.8287	76.7672	4.13102	3.90451	8.03553
15	L2 Inf endplate level	148.159	24.2864	86.7082	4.8321	5.42173	10.2538
15	L3 Mid-level	163.659	27.7091	98.7597	7.33444	6.20551	13.54
15	L3 Inf endplate level	182.491	27.7378	102.991	6.85626	6.69447	13.5507
15	L4 Mid-level	184.637	30.8658	103.017	9.19322	8.12181	17.315
15	L4 Inf endplate level	215.557	36.1257	103.049	9.96981	9.42691	19.3967
16	L2 Mid-level	243.925	69.0581	81.9897	4.65928	5.35842	10.0177
16	L2 Inf endplate level	305.273	52.2055	97.6543	7.27982	7.00115	14.281
16	L3 Mid-level	289.35	69.8941	93.8066	4.76195	4.45394	9.21589
16	L3 Inf endplate level	301.993	55.5594	99.297	6.11134	6.37046	12.4818
16	L4 Mid-level	313.028	54.7233	96.1484	7.59272	7.21627	14.809
16	L4 Inf endplate level	308.065	48.6413	95.1706	8.06696	8.19408	16.261
17	L2 Mid-level	72.0785	10.4216	60.0862	3.12235	3.10324	6.22559
17	L2 Inf endplate level	72.8942	13.0852	65.579	4.03675	3.31033	7.34708
17	L3 Mid-level	100.384	14.1876	75.3984	4.70583	4.92248	9.62831
17	L3 Inf endplate level	114.192	13.5058	77.0106	5.79547	5.76679	11.5623
17	L4 Mid-level	134.516	19.4414	77.2846	6.04398	6.28931	12.3333
17	L4 Inf endplate level	150.803	22.9716	66.6144	6.41994	6.6334	13.0533
18	L2 Mid-level	26.5266	22.4584	142.92	9.15452	12.7255	21.88
18	L2 Inf endplate level	29.0363	20.6801	152.629	11.5304	15.3117	26.8421
18	L3 Mid-level	39.3811	25.0351	158.964	14.2887	17.1617	31.4504
18	L3 Inf endplate level	51.3131	20.0969	166.947	12.367	12.0849	24.4519
18	L4 Mid-level	60.2668	16.4303	170.107	15.0488	14.7572	29.806
18	L4 Inf endplate level	65.6735	12.3765	173.41	15.6368	17.2526	32.8893
19	L2 Mid-level	222.232	125.777	120.43	6.22505	6.14756	12.3726
19	L2 Inf endplate level	237.668	121.67	125.002	8.50326	9.85676	18.36
19	L3 Mid-level	283.976	106.461	131.46	13.225	10.7298	23.9548
19	L3 Inf endplate level	311.134	112.185	142.112	8.54976	8.01766	16.5674
19	L4 Mid-level	338.446	89.9248	140.717	13.2302	11.9438	25.174
19	L4 Inf endplate level	343.871	81.0083	138.723	14.4184	13.5091	27.9275
20	L2 Mid-level	180.62	55.4927	94.6692	3.99085	3.99967	7.99052
20	L2 Inf endplate level	193.691	50.9815	101.937	5.08889	4.11433	9.20322
20	L3 Mid-level	203.93	52.7983	102.889	5.54751	5.82973	11.3772
20	L3 Inf endplate level	208.393	50.7478	105.605	7.62893	8.48442	16.1134
20	L4 Mid-level	257.055	41.8797	105.513	7.98171	8.98714	16.9688
20	L4 Inf endplate level	271.96	44.9798	105.553	9.6442	9.83382	19.478
21	L2 Mid-level	223.962	144.426	144.214	7.70253	9.89292	17.5954
21	L2 Inf endplate level	240.659	144.426	149.628	8.21913	7.60438	15.8235
21	L3 Mid-level	280.918	112.686	167.41	11.0966	11.2671	22.3637
21	L3 Inf endplate level	300.497	104.55	164.315	13.4471	13.9121	27.3592
21	L4 Mid-level	316.703	89.496	150.047	15.0279	15.87	30.8979
21	L4 Inf endplate level	317.095	94.4244	124.956	15.87	15.2139	31.0839
22	L2 Mid-level	102.979	87.081	132.795	6.97365	7.3997	14.3734
22	L2 Inf endplate level	117.73	101.832	139.14	13.013	12.0937	25.1067
22	L3 Mid-level	142.358	68.6415	164.415	13.6483	13.1475	26.7959
22	L3 Inf endplate level	153.592	53.7151	176.371	15.3562	15.3226	30.6788
22	L4 Mid-level	174.502	50.602	174.177	17.0642	16.4475	33.5117
22	L4 Inf endplate level	194.844	51.3905	159.647	17.621	19.1159	36.7369
23	L2 Mid-level	121.839	20.9347	90.4308	3.13449	3.25294	6.38743
23	L2 Inf endplate level	133.819	16.8357	93.1803	4.34853	4.03973	8.38826
23	L3 Mid-level	151.2	21.5565	114.183	4.32315	5.80368	10.1268
23	L3 Inf endplate level	163.988	19.0819	116.348	7.25036	6.56509	13.8155
23	L4 Mid-level	191.437	15.9982	123.472	8.91279	8.43902	17.3518
23	L4 Inf endplate level	215.294	13.1513	127.44	10.2241	10.9898	21.2139
24	L2 Mid-level	98.5793	108.712	101.246	2.90247	3.39929	6.30176
24	L2 Inf endplate level	112.717	104.729	101.063	3.8656	4.26218	8.12778
24	L3 Mid-level	122.945	104.445	109.997	7.04698	7.30847	14.3554
24	L3 Inf endplate level	125.211	105.448	116.962	8.10599	9.21294	17.3189
24	L4 Mid-level	135.435	94.291	110.703	11.1566	11.8278	22.9844
24	L4 Inf endplate level	131.256	85.6838	108.986	11.3048	11.1523	22.4571
25	L2 Mid-level	147.066	10.6232	97.2534	4.84194	5.17709	10.019
25	L2 Inf endplate level	170.244	11.8888	101.751	4.5068	4.63909	9.14589
25	L3 Mid-level	199.975	19.1429	101.284	4.2378	5.99731	10.2351
25	L3 Inf endplate level	211.806	22.7148	109.565	4.63027	5.69303	10.3233
25	L4 Mid-level	233.591	24.4522	109.111	7.55837	7.71271	15.2711
25	L4 Inf endplate level	235.54	27.1951	114.143	8.46678	9.4678	17.9346
26	L2 Mid-level	105.754	31.7891	80.0743	2.59896	4.27677	6.87573
26	L2 Inf endplate level	115.792	36.141	93.2382	4.30027	3.99948	8.29975
26	L3 Mid-level	131.222	39.069	99.3056	5.73839	6.62194	12.3603
26	L3 Inf endplate level	151.13	43.4397	107.478	5.4611	6.23656	11.6977
26	L4 Mid-level	187.092	44.0789	111.088	7.05432	8.84962	15.9039
26	L4 Inf endplate level	207.057	53.9014	110.792	8.38905	9.34779	17.7368
27	L2 Mid-level	62.4215	7.48639	75.7262	2.48606	2.89705	5.38311
27	L2 Inf endplate level	74.8075	10.4681	82.5437	3.85199	3.77946	7.63145
27	L3 Mid-level	87.4675	16.8383	90.5902	5.04465	4.42414	9.46879
27	L3 Inf endplate level	92.5726	16.5644	102.513	6.03182	6.56772	12.5995
27	L4 Mid-level	105.587	19.4533	101.868	8.2721	7.82888	16.101
27	L4 Inf endplate level	114.323	19.7233	100.812	10.2908	9.55744	19.8482
28	L2 Mid-level	115.916	114.615	127.377	5.62247	4.87281	10.4953
28	L2 Inf endplate level	138.516	136.24	127.302	7.23204	6.02817	13.2602
28	L3 Mid-level	162.298	140.54	147.093	8.95627	8.18456	17.1408
28	L3 Inf endplate level	181.198	122.887	160.75	10.3762	8.81516	19.1914
28	L4 Mid-level	215.03	99.1672	155.458	12.365	10.9098	23.2748
28	L4 Inf endplate level	240.073	81.6427	147.481	13.2117	12.1622	25.3739
29	L2 Mid-level	156.551	28.5807	65.0815	2.67738	2.49933	5.17671
29	L2 Inf endplate level	163.726	37.1899	66.5192	3.33354	2.895	6.22854
29	L3 Mid-level	185.35	27.4102	70.621	4.21391	4.25348	8.46739
29	L3 Inf endplate level	188.696	24.4394	77.8783	5.62185	5.97136	11.5932
29	L4 Mid-level	156.808	24.08	76.1373	6.14282	7.02319	13.166
29	L4 Inf endplate level	185.597	25.8737	79.8533	6.19887	7.20124	13.4001
30	L2 Mid-level	34.2272	37.4954	141.152	8.36637	7.82166	16.188
30	L2 Inf endplate level	40.6871	43.2319	147.888	11.0005	10.3835	21.384
30	L3 Mid-level	52.3941	40.8658	148.539	14.1028	13.6092	27.712
30	L3 Inf endplate level	56.4496	48.5215	155.923	15.1667	15.2773	30.444
30	L4 Mid-level	67.8501	49.096	158.952	16.588	16.9668	33.5548
30	L4 Inf endplate level	75.9526	45.0022	155.803	18.8265	17.8945	36.7209
31	L2 Mid-level	100.675	22.792	109.396	5.29962	5.15969	10.4593
31	L2 Inf endplate level	127.936	21.4648	112.543	4.87529	7.16397	12.0393
31	L3 Mid-level	151.969	22.2909	114.565	5.74653	6.5365	12.283
31	L3 Inf endplate level	171.29	26.8954	119.422	7.16849	7.66956	14.8381
31	L4 Mid-level	203.449	26.7058	120.609	8.21126	9.75961	17.9709
31	L4 Inf endplate level	213.935	31.3915	116.817	9.68287	10.2697	19.9526
32	L2 Mid-level	203.644	74.3545	184.85	9.68628	12.4294	22.1157
32	L2 Inf endplate level	215.077	71.6733	201.454	13.7158	14.7128	28.4286
32	L3 Mid-level	256.054	56.6247	210.897	12.9254	14.3564	27.2817
32	L3 Inf endplate level	284.374	41.5709	212.365	15.3276	16.7017	32.0293
32	L4 Mid-level	319.317	47.9251	192.506	17.4508	21.1548	38.6056
32	L4 Inf endplate level	332.717	44.0506	189.309	19.2951	22.1364	41.4314
33	L2 Mid-level	81.6229	91.3425	117.758	4.1825	6.26385	10.4463
33	L2 Inf endplate level	94.5066	87.6594	122.202	6.54071	9.44769	15.9884
33	L3 Mid-level	115.622	89.6072	147.188	8.04364	9.49219	17.5358
33	L3 Inf endplate level	122.84	85.2517	158.406	7.836	11.0446	18.8806
33	L4 Mid-level	141.369	73.5842	153.64	10.3574	12.7156	23.0729
33	L4 Inf endplate level	144.701	63.0143	153.274	12.1717	13.8774	26.0491
34	L2 Mid-level	33.0373	3.9702	88.3781	4.97099	5.38524	10.3562
34	L2 Inf endplate level	41.8905	3.08671	82.6702	7.33918	7.41616	14.7553
34	L3 Mid-level	49.0427	5.66385	94.02	6.9286	7.85608	14.7847
34	L3 Inf endplate level	57.0381	6.74163	100.556	7.18155	7.5518	14.7333
34	L4 Mid-level	68.1642	9.67071	106.147	8.18967	8.208	16.3977
34	L4 Inf endplate level	74.1983	9.00351	111.66	10.5579	9.68904	20.2469
35	L2 Mid-level	146.634	44.0361	84.9942	2.89723	2.6591	5.55633
35	L2 Inf endplate level	153.672	38.5636	90.0742	3.6072	3.90707	7.51427
35	L3 Mid-level	166.716	49.2485	95.6747	4.92132	5.79446	10.7158
35	L3 Inf endplate level	181.158	49.9099	98.0295	5.98849	7.78768	13.7762
35	L4 Mid-level	162.483	50.0996	93.0156	7.53191	8.13164	15.6636
35	L4 Inf endplate level	137.678	48.5164	100.649	8.90335	9.52072	18.4241
36	L2 Mid-level	269.814	154.039	161.009	6.75618	8.17536	14.9315
36	L2 Inf endplate level	286.006	153.847	171.907	6.9918	8.81098	15.8028
36	L3 Mid-level	330.203	182.346	164.214	13.5288	14.022	27.5508
36	L3 Inf endplate level	351.88	164.444	176.515	15.8466	15.9562	31.8028
36	L4 Mid-level	352.11	152.017	174.099	17.5562	17.2055	34.7617
36	L4 Inf endplate level	357.02	147.847	155.195	18.7781	17.0521	35.8302
37	L2 Mid-level	84.0652	46.4672	122.044	4.45441	5.83868	10.2931
37	L2 Inf endplate level	89.5924	61.9217	128.693	7.58881	6.04138	13.6302
37	L3 Mid-level	108.532	70.2817	152.196	10.2486	13.4473	23.6959
37	L3 Inf endplate level	121.93	79.0225	159.731	13.0617	13.3731	26.4348
37	L4 Mid-level	141.201	88.5344	158.589	15.5731	15.6621	31.2352
37	L4 Inf endplate level	155.034	69.7132	160.25	16.9722	17.3579	34.3301
38	L2 Mid-level	86.3261	49.1285	79.2036	1.81831	1.91069	3.729
38	L2 Inf endplate level	161.057	46.7462	106.405	6.48564	6.91834	13.404
38	L3 Mid-level	122.984	57.4762	97.4499	5.4598	3.55397	9.01377
38	L3 Inf endplate level	136.067	65.3474	104.067	5.31395	5.43549	10.7494
38	L4 Mid-level	162.19	44.325	109.065	6.93293	7.56496	14.4979
38	L4 Inf endplate level	162.35	49.2695	106.663	6.53912	7.7886	14.3277
39	L2 Mid-level	46.2332	37.937	141.417	7.04883	7.56613	14.615
39	L2 Inf endplate level	52.9436	32.0436	153.716	10.4475	10.7424	21.19
39	L3 Mid-level	63.2267	36.3077	165.541	12.8745	12.5796	25.4541
39	L3 Inf endplate level	70.3771	41.8047	183.826	15.1661	15.7656	30.9317
39	L4 Mid-level	87.1144	45.8947	178.744	19.6526	19.9088	39.5614
39	L4 Inf endplate level	86.0992	55.3319	189.38	22.273	21.775	44.0479
40	L2 Mid-level	147.112	85.9398	171.004	10.6555	11.0229	21.6783
40	L2 Inf endplate level	151.154	85.7754	192.567	12.014	11.9173	23.9313
40	L3 Mid-level	172.687	81.7433	195.912	15.6738	15.6834	31.3572
40	L3 Inf endplate level	191.58	75.7388	198.397	19.261	17.9702	37.2312
40	L4 Mid-level	200.355	72.7897	191.677	19.7203	19.5076	39.2279
40	L4 Inf endplate level	209.014	60.6742	176.937	21.6493	22.2295	43.8788
41	L2 Mid-level	120.885	116.661	94.0592	3.74185	3.22107	6.96292
41	L2 Inf endplate level	131.007	106.276	97.9785	4.3552	3.873	8.2282
41	L3 Mid-level	137.978	119.512	107.892	6.33028	6.58488	12.9152
41	L3 Inf endplate level	145.195	107.237	110.512	6.77776	6.99764	13.7754
41	L4 Mid-level	184.496	84.3497	103.341	8.50209	8.19349	16.6956
41	L4 Inf endplate level	205.763	85.4337	89.6655	9.2196	8.965	18.1846
42	L2 Mid-level	56.5536	72.2146	132.123	5.17125	5.28726	10.4585
42	L2 Inf endplate level	71.1795	102.497	136.768	7.75019	5.88514	13.6353
42	L3 Mid-level	83.1639	87.2599	154.549	11.4669	10.3157	21.7826
42	L3 Inf endplate level	95.7195	76.6273	161.554	13.0062	12.0157	25.0219
42	L4 Mid-level	125.279	64.8749	142.685	14.2912	13.2829	27.5741
42	L4 Inf endplate level	140.489	61.6356	142.876	15.9153	15.2996	31.2149
43	L2 Mid-level	94.1892	92.7354	118.085	5.1611	6.19631	11.3574
43	L2 Inf endplate level	105.958	84.734	129.932	7.08577	8.41622	15.502
43	L3 Mid-level	122.271	85.5562	148.629	8.30037	9.358	17.6584
43	L3 Inf endplate level	135.874	89.0692	160.772	10.9015	11.5293	22.4308
43	L4 Mid-level	157.539	83.2391	151.66	13.1625	12.2581	25.4206
43	L4 Inf endplate level	173.594	73.6008	149.586	13.8016	14.0669	27.8685
44	L2 Mid-level	162.923	160.619	124.423	2.59229	1.80363	4.39592
44	L2 Inf endplate level	172.627	156.58	122.181	2.2151	2.13967	4.35477
44	L3 Mid-level	176.831	143.982	127.818	3.80614	2.60601	6.41215
44	L3 Inf endplate level	188.579	152.122	133.812	2.6883	3.76499	6.45329
44	L4 Mid-level	200.786	140.128	139.504	4.64966	3.98445	8.63411
44	L4 Inf endplate level	212.492	140.498	143.275	4.83483	5.53433	10.3692
45	L2 Mid-level	61.6059	42.09	144.497	4.96055	5.59732	10.5579
45	L2 Inf endplate level	79.2036	38.7292	151.002	6.75295	7.88106	14.634
45	L3 Mid-level	101.758	35.8048	156.749	9.64987	10.7976	20.4475
45	L3 Inf endplate level	126.608	33.7608	167.145	12.0712	13.0303	25.1015
45	L4 Mid-level	141.446	24.8813	161.599	14.9917	14.6379	29.6296
45	L4 Inf endplate level	145.507	29.4645	150.326	15.6481	16.8155	32.4637
46	L2 Mid-level	97.1015	65.1695	102.191	2.86723	3.07146	5.93869
46	L2 Inf endplate level	98.8034	74.8204	107.317	3.53999	4.08861	7.6286
46	L3 Mid-level	104.51	81.1796	106.877	4.89352	5.0537	9.94722
46	L3 Inf endplate level	106.452	99.3681	108.33	6.70356	6.21101	12.9146
46	L4 Mid-level	113.336	91.5593	110.453	7.03193	7.39234	14.4243
46	L4 Inf endplate level	136.162	95.5358	105.543	8.97012	8.81394	17.7841
47	L2 Mid-level	90.7246	13.0895	72.2815	2.45638	2.26458	4.72096
47	L2 Inf endplate level	97.4982	19.7991	76.8309	2.86354	2.62799	5.49153
47	L3 Mid-level	123.667	21.0946	85.0009	4.54599	4.83537	9.38136
47	L3 Inf endplate level	128.973	26.1857	87.4304	4.73106	4.1422	8.87326
47	L4 Mid-level	148.921	27.8042	86.4041	5.60257	5.46797	11.0705
47	L4 Inf endplate level	169.013	27.572	86.5723	6.54138	6.48754	13.0289
48	L2 Mid-level	257.637	91.5476	95.8227	2.09859	2.18766	4.28625
48	L2 Inf endplate level	294.031	89.4045	99.0736	3.28984	3.2119	6.50174
48	L3 Mid-level	351.94	77.8483	109.177	5.87272	5.58883	11.4616
48	L3 Inf endplate level	373.032	63.8874	119.141	6.06755	7.38126	13.4488
48	L4 Mid-level	403.759	55.5543	112.851	8.69496	8.00471	16.6997
48	L4 Inf endplate level	430.423	46.041	115.322	8.39437	8.47787	16.8722
49	L2 Mid-level	191.985	82.5219	98.3351	4.12248	5.28483	9.40731
49	L2 Inf endplate level	209.968	85.8902	106.275	4.95938	6.40586	11.3652
49	L3 Mid-level	240.612	92.9676	121.716	6.92763	7.13427	14.0619
49	L3 Inf endplate level	271.562	69.8549	125.488	9.47964	9.79993	19.2796
49	L4 Mid-level	295.088	65.4534	120.306	11.2774	11.7837	23.0611
49	L4 Inf endplate level	290.79	57.6217	125.792	12.4139	11.9903	24.4043
50	L2 Mid-level	127.825	47.2333	108.387	5.43785	5.04321	10.4811
50	L2 Inf endplate level	150.187	55.9322	115.84	6.92506	6.22715	13.1522
50	L3 Mid-level	176.242	63.9748	124.36	8.66152	8.23779	16.8993
50	L3 Inf endplate level	194.932	52.4136	135.057	10.5517	10.049	20.6007
50	L4 Mid-level	206.855	50.6772	129.458	12.795	12.4709	25.2659
50	L4 Inf endplate level	218.49	50.3614	123.646	14.6228	13.8501	28.4729

## Sheet: Sheet2
Study_ID	CT_SFA_R1	CT_VFA_R1	CT_TAMA_R1	CT_psoas_R1	MR_TAMA_R2	MR_SFA_R1	MR_VFA_R1	MR_TAMA_R1	MR_psoas_R1	CT_SFA_R2	CT_VFA_R2	CT_TAMA_R2	CT_psoas_R2	MR_SFA_R2	MR_VFA_R2	MR_TAMA_R2	MR_psoas_R2
1	143.242	40.9119	107.241	13.2575	98.1751	126.11	46.7044	90.3346	12.7901	123.404	43.4473	93.2773	10.6169	125.151	44.5186	98.1751	6.12008
2	103.687	68.2497	188.348	28.353	198.959	89.3616	79.0675	194.63	35.677	97.6549	75.3294	186.799	26.352	94.7061	80.3225	198.959	26.525
3	95.1472	21.9893	88.5808	11.4215	68.872	87.8527	20.9517	89.4885	11.9299	94.6958	20.1342	90.7929	10.5309	77.9252	17.2039	68.872	9.20832
4	62.8349	58.2938	151.034	24.1352	116.465	66.7004	33.9989	156.964	24.4803	63.1266	70.8024	152.975	24.2079	57.619	37.9755	116.465	22.633
5	97.3471	108.489	150.992	20.5455	142.398	104.225	104.829	169.966	16.1886	96.4844	106.074	147.237	19.4059	87.6271	103.773	142.398	14.5669
6	129.623	38.0074	169.714	26.3188	159.249	169.656	36.0641	185.094	6.71874	126.023	36.3698	165.88	26.2495	114.603	39.1741	159.249	22.0125
7	262.67	193.64	172.925	20.9316	106.094	191.656	168.891	166.484	19.125	262.781	192.339	174.121	26.5619	182.031	178.156	106.094	23.4
8	19.2868	12.2073	151.498	25.5536	140.55	24.6072	6.45852	147.023	37.764	17.5195	11.4691	158.379	25.8978	24.8893	4.69582	140.55	18.7551
9	138.733	28.1982	136.946	23.1326	126.449	137.335	36.7064	128.86	24.1842	139.793	25.9315	140.849	24.2282	133.753	33.8297	126.449	13.5939
10	91.9754	23.1583	99.3965	11.7367	105.663	98.9084	19.0089	111.007	13.5939	83.3213	21.3955	90.103	10.0607	86.8092	23.4368	105.663	8.65836
11	118.425	85.2808	163.369	19.9102	167.315	118.411	104.483	195.166	15.6668	118.151	84.6061	171.51	19.0194	128.282	100.347	167.315	18.2051
12	191.336	36.4638	138.311	12.1736	118.552	158.502	26.5236	123.262	11.7466	191.365	36.3639	138.687	18.4006	147.911	24.4098	118.552	11.8453
13	133.711	146.768	156.008	26.4298	167.696	132.103	95.0163	162.323	22.8868	133.415	147.351	157.106	12.7304	122.867	67.1798	167.696	20.3062
14	244.927	92.7357	237.402	24.913	223.82	170.29	60.4617	276.518	19.7281	241.754	92.625	239.29	35.8993	155.822	69.5066	223.82	23.5355
15	164.59	29.3485	101.053	13.2919	128.042	187.001	25.4251	115.28	13.6644	171.482	26.1919	101.733	11.9904	184.787	23.2958	128.042	13.467
16	284.725	78.7385	94.9946	8.60965	105.621	217.615	50.3206	122.007	4.31508	285.331	78.8411	93.5914	7.74917	237.075	46.8736	105.621	9.18012
17	94.5467	13.9263	76.2841	10.1827	81.3519	116.169	14.9336	80.5058	13.8054	77.0839	12.7316	66.9585	7.24194	110.091	5.76754	81.3519	12.917
18	54.3534	20.9239	169.308	38.8171	172.293	57.0126	14.0593	179.259	44.6737	44.1759	25.7713	170.035	33.8311	67.9554	12.3812	172.293	26.6379
19	289.953	107.779	133.774	23.0043	120.991	42.4739	80.3421	161.35	0.11281	288.982	108.306	133.314	13.2302	263.459	73.4832	120.991	11.5915
20	205.35	51.7797	104.807	13.6791	102.631	202.71	51.9784	113.659	12.7478	205.527	51.9031	104.362	11.4566	199.918	75.1754	102.631	9.16602
21	269.392	135.034	169.972	19.8272	151.747	296.598	138.943	189.102	21.1382	263.25	132.741	165.008	17.4198	284.132	154.92	151.747	19.1358
22	163.896	49.2304	180.564	33.0445	157.994	149.237	50.2196	170.305	37.6371	143.18	69.0713	165.166	23.7912	128.578	54.2769	157.994	15.0887
23	164.089	20.7401	119.403	13.6928	134.12	199.354	13.0157	133.161	15.6527	161.065	18.7816	122.605	14.4373	191.936	10.3788	134.12	13.6926
24	123.599	104.637	109.466	13.0655	97.4982	130.848	110.302	115.774	11.7748	122.174	101.281	109.618	11.1436	125.546	107.821	97.4982	9.18012
25	199.873	19.725	104.873	11.7168	117.537	242.857	21.9138	125.462	13.8195	206.179	28.0374	110.738	12.3694	237.907	18.4448	117.537	11.4505
26	131.922	39.7176	103.846	12.1065	96.8918	143.554	40.7253	110.613	11.5915	132.321	37.9833	100.805	11.8434	134.233	23.6906	96.8918	8.67246
27	93.6847	17.62	104.177	12.0314	117.692	108.836	10.0544	116.338	13.9323	92.6733	16.2259	107.352	12.8373	80.4494	8.46094	117.692	18.8115
28	161.91	140.61	152.997	13.3572	150.619	149.195	131.032	158.614	14.2003	161.954	137.378	150.219	16.2633	138.731	80.0123	150.619	14.44
29	174.538	39.1815	71.409	9.82257	86.0759	179.273	37.4256	83.7774	13.2555	182.253	28.5214	70.8551	6.92427	172.236	36.7064	86.0759	7.29051
30	74.0036	47.0534	163.514	36.4954	153.03	86.5836	44.6376	187.325	35.1975	71.6503	45.5214	162.625	36.4103	76.5856	44.5891	153.03	31.5734
31	165.313	24.5796	118.298	13.7005	104.45	170.008	23.6483	122.387	14.9477	162.722	23.5278	118.822	12.897	167.216	37.4537	104.45	13.2132
32	259.995	54.2483	212.938	10.5387	198.338	191.683	30.5664	208.717	9.0673	227.997	62.1833	209.642	23.2471	177.017	23.324	198.338	7.79816
33	123.547	86.8881	158.767	18.4158	160.814	120.047	82.3498	159.7	17.909	120.309	85.6522	157.699	17.5655	113.729	62.3148	160.814	16.4847
34	68.8167	9.91266	106.363	16.6103	108.737	76.4446	19.0935	107.242	18.9948	67.1707	9.34077	107.21	15.3272	85.7234	23.5778	108.737	16.104
35	179.483	53.0497	95.3175	11.5272	106.537	154.102	59.7201	109.555	9.9275	176.757	51.4445	96.8829	11.8976	143.822	38.9767	106.537	9.51856
36	355.935	162.62	176.061	32.285	152.931	321.628	158.403	197.732	25.4533	351.579	161.206	178.274	31.5508	312.843	157.613	152.931	23.6624
37	128.461	83.0715	158.574	26.7363	136.179	124.474	79.5938	144.879	26.2007	126.716	79.596	168.931	26.2469	119.144	57.0972	136.179	21.4203
38	128.444	65.7656	101.495	10.3265	109.879	130.651	56.0819	94.4664	8.1648	146.817	58.9104	104.66	11.3912	125.194	40.9227	109.879	7.81227
39	84.9292	59.1609	188.805	40.6154	141.989	75.0767	54.009	194.418	29.9094	83.8414	57.4252	193.596	41.181	72.482	49.2004	141.989	28.44
40	149.834	85.3741	178.764	22.5099	171.856	166.878	66.0517	195.871	23.5355	141.731	84.6344	180.625	21.1804	154.863	43.32	171.856	20.0383
41	125.618	111.985	94.526	7.65343	117.254	150.196	118.495	115.323	7.64304	111.592	124.777	92.5625	6.65046	146.304	101.799	117.254	6.82516
42	96.9286	78.5236	160.661	23.3309	180.571	114.603	80.2097	185.788	25.8059	79.0858	90.9409	155.99	20.2879	90.8423	60.2842	180.571	13.2978
43	151.944	86.7446	157.423	26.1643	170.417	96.9482	88.8398	154.483	10.407	157.879	84.9209	157.214	24.2882	127.154	62.0328	170.417	21.2511
44	269.303	142.212	175.199	23.4883	153.467	200.75	164.193	124.053	17.9513	233.951	171.125	146.651	22.2196	263.544	178.314	153.467	16.5693
45	109.824	35.4117	158.337	22.2596	161.66	117.762	35.3244	176.819	23.3804	117.072	34.6256	158.926	25.0071	115.435	30.6145	161.66	23.7329
46	100.73	82.2648	107.665	7.88889	117.96	115.858	69.422	117.128	8.68656	100.73	82.2648	107.665	9.43865	117.706	64.9377	117.96	7.00848
47	116.53	22.4338	82.3763	10.4884	94.8471	131.525	23.7047	96.6098	9.50445	116.062	22.6694	81.7201	7.68208	121.753	20.4755	94.8471	13.326
48	222.957	109.516	97.8044	4.13596	61.7225	223.594	103.336	100.822	3.20105	218.927	106.878	104.654	2.12086	216.332	79.8007	61.7225	3.483
49	221.446	97.4724	114.908	10.394	117.847	216.783	68.7169	121.372	10.6749	240.762	93.1226	117.759	12.8892	211.862	60.4816	117.847	10.5057
50	184.559	57.3239	134.011	19.2672	160.18	188.848	41.0073	145.218	19.7986	195.231	55.4877	133.338	18.507	186.197	33.463	160.18	18.6141
